# Supplementary material for: Topographic numerosity maps cover subitizing and estimation ranges
Source: Nat Commun. 2021 Jun 7;12:3374. doi: 10.1038/s41467-021-23785-7 (PMC8184945; doi:10.1038/s41467-021-23785-7)
Supplement: Supplementary file 3 — Source Data [file 41467_2021_23785_MOESM3_ESM.xlsx]

## Sheet: Figure 2cd
Figure 2c-d	NTO	NPO	NPC1	NPC2	NPC3	NF
P1	-0.0309308	-0.036847	-0.0247393	-0.0171524	0.00384967	-0.0191222
P2	0.0103143	-0.00538168	-0.00670858	-0.0317921	0.0259378	-0.0263081
P3	0.00519746	-0.0288302	0.0258573	0.019565	0.00361655	0.0102835
P4	0.0569156	0.0276777	0.0311166	0.028433	0.0167345	0.038524
P5	0.0433532	0.0113692	0.0264847	0.0495055	0.0427319	0.128465
P6	0.259575	0.124862	0.160642	0.232243	0.306032	0.0233661
P7	0.0213946	0.0392746	0.0330673	-0.0203653	0.0444383	0.00561676
P8	0.0132261	-0.00926436	-0.00432687	0.0142047	0.106699	-0.00597227

## Sheet: Figure 2e
Figure 2e	small-small	small-large	large-large	large-small
P1	0.30945	0.318259	0.36288	0.319471
P2	0.288586	0.192952	0.142993	0.134828
P3	0.172919	0.366129	0.248472	0.266154
P4	0.305151	0.393325	0.285438	0.278322
P5	0.382691	0.324899	0.289496	0.254793
P6	0.386996	0.345017	0.304519	0.288117
P7	0.37889	0.336849	0.29849	0.288589
P8	0.309777	0.349541	0.274179	0.258289

## Sheet: Figure 3c
Figure 3c	sub-range1	sub-range2	sub-range3
bin1	0.00652866	0.00378788	0.00126263
bin2	0.00956783	0.00383885	0.000905797
bin3	0.0117751	0.00140025	0
bin4	0.0112385	0.00446623	0.00185185
bin5	0.0395518	0.00770727	0.000520833
bin6	0.0604061	0.00995099	0.00256367
bin7	0.0921266	0.0282683	0.00671612
bin8	0.0887691	0.0314869	0.0308837
bin9	0.147364	0.0365031	0.0365482
bin10	0.195927	0.0718369	0.0610603

## Sheet: Figure 3d
Figure 3d
Map Size	NTO	NPO	NPC1	NPC2	NPC3	NF
P1	32.613	11.7635	21.4329	24.5788	13.1619	14.888
P2	17.3086	16.2117	18.1867	17.7991	12.0629	15.637
P3	12.5036	12.4356	11.8486	9.5912	8.10706	8.38993
P4	9.47776	9.95441	17.6842	11.0638	7.76482	11.2615
P5	15.2598	18.0536	12.8233	15.0518	15.4139	15.3619
P6	14.98	19.2421	23.7304	16.7984	13.8368	11.7233
P7	29.447	17.877	40.6119	17.0247	12.4132	25.089
P8	25.6092	28.2646	17.0787	19.3548	13.4248	7.92437
Pref Num	NTO	NPO	NPC1	NPC2	NPC3	NF
P1	14.0957	7.63076	18.212	4.13993	7.55697	5.86402
P2	9.82135	3.88238	3.29491	3.1302	4.03804	3.54263
P3	5.94759	3.77423	3.32604	3.7282	2.89751	4.29072
P4	5.15622	9.40021	5.68233	4.23917	5.53845	3.67193
P5	5.68466	9.67508	6.47779	6.59838	10.2824	10.8396
P6	23.6289	19.6562	23.7271	10.0515	17.1585	6.3425
P7	50.2184	4.01044	11.8544	5.30167	6.37206	10.2951
P8	11.7745	17.6174	4.4367	2.45638	3.73394	3.18791

## Sheet: Supplementary Figure 1c
Supplementary Figure 1c
	pref num at the large range	NTO	NPO	NPC1	NPC2	NPC3	NF
	p1	0.814249	0.737374	0.65625	0.253283	0.392982	0.0326087
	p2	0.0744186	0	0.0070922	0	0	0
	p3	0.0909091	0	0.00662252	0.0205128	0	0
	p4	0.0918367	0.397436	0.0364238	0.0853659	0.037037	0
	p5	0.426752	0.426752	0.0945946	0.0615385	0.506667	0.380645
	p6	0.282609	0.151899	0.282051	0.0269542	0.115385	0.0865385
	p7	0.609848	0.00757576	0.135843	0.0332481	0.123894	0.196629
	pref num at the large range	NTO	NPO	NPC1	NPC2	NPC3	NF
	p1	0.519084	0.784512	0.660511	0.662289	0.568421	0.728261
	p2	0.297674	0.129187	0.0602837	0.140523	0	0.0733945
	p3	0.0965909	0.113924	0.0761589	0.0871795	0.00787402	0.0144928
	p4	0.367347	0	0.672185	0.0243902	0.296296	0.354037
	p5	0.156028	0.528662	0.644144	0.4	0.3	0.509677
	p6	0.0403727	0.0506329	0.139601	0.134771	0.1	0.346154
	p7	0.109848	0.0606061	0.0818331	0.12532	0	0.134831

## Sheet: Supplementary Figure 5b
Supplementary Figure 5b
	NTO	NPO	NPC1	NPC2	NPC3	NF
P1	0.0751563	0.0595196	0.0430529	0.0254745	0.0606243	0.0870585
P2	0.0368774	-0.0312019	-0.0300099	-0.0315678	-0.00801443	0.00819492
P3	0.0277935	-0.0213706	0.000124689	-0.00244159	0.0063669	-0.0328193
P4	0.0144895	0.0356314	0.0213885	-0.0289452	0.0263405	0.0252043
P5	-0.00364044	0.0438473	0.0287577	0.00807451	0.0796909	0.0290441
P6	0.341645	0.257828	0.261175	0.202222	0.216273	0.0762306
P7	0.0656327	-0.00379433	0.0364899	0.0748726	0.104954	0.0285715
P8	0.0873837	0.011874	0.0250685	-0.0146205	0.00414925	-0.00920906
